# Supplementary material for: Tissue-resident B cells orchestrate macrophage polarisation and function
Source: Nat Commun. 2023 Nov 4;14:7081. doi: 10.1038/s41467-023-42625-4 (PMC10625551; doi:10.1038/s41467-023-42625-4)
Supplement: Supplementary file 4 — Source Data [file 41467_2023_42625_MOESM4_ESM.xlsx]

## Sheet: Figure 1b
Figure 1b
Kidney	Bladder	Liver	Lung	Spleen	Peritoneal
10202.5	21341.2	60616.4	67303.9	134237500	389437
15094.5	77989.6	94029.8	25802.5	174889900	375710
10493.2	90351.4	74649.3	37089.8	126132700	139958
6404.15	23040.6	206219	15400.3	112053400	932130
13357.3	56730.6	337656	6835.17	164089100	304005
13257.6	24930.3	122399	23109.6	131679400	982554
22064.7	52050	99156.1	11017.1	125085700	1437200
1945.97
4130.6

## Sheet: Figure 1c
Figure 1c
Kidney	Bladder	Liver	Lung	Peritoneal	Spleen	Blood+
4.7	9.33	18.9	7.01	29.9	55.7	43.1
3.99	10.1	29.6	5.29	36.8	56.7	54.3
5.38	11.9	26.4	6	22.5	54.1	48.4
4.12	13.8	21.3	11.8	40.8	47.6	49.7
5.17	18.3	23	6.15	29.6	45.1	46.1
7.75	17.2	18.6	6.27	25.9	48	43.2
5.06	13.5	12.9	5.99	20.7	46.4	40.9
6.71
4.39

## Sheet: Figure 1d
Figure 1d
Intravascular		Kidney	Bladder	Liver	Lung	Peritoneal	Spleen	Blood+
	IgM+IgD-	11.9	17.1	6.11	7.29	8.89	10.1	5.91
		10.7	12.2	7.08	7.87	5.56	14.6	6.84
		10.3	19.7	10	8.52	7.14	19	15.6
		9.93	6.91	3.25	8.09	2.17	9.25	5.72
		4.39	7.55	4.57	7.24	6.94	5.98	5
		6.16	11.5	4.34	8.07		11.5	4.64
		10.5	15.8	4.25	6.91		7.2	6.7
	DN	3.77	7.18	3.17	3.04	4.44	2.91	2.37
		3.02	5.81	2.98	3.82	5.56	1.46	2.93
		3.18	8.84	3.37	3.95	0.01	4.21	3.62
		3.26	3.01	0.95	3.43	6.52	3.56	2.08
		4.17	3.95	2.73	5.26	6.96	1.82	1
		5.09	15.8	1.76	4.93		2.8	1.85
		3.8	5.13	1.09	1.89		0.7	3.2
	Naïve	84.2	75	90.6	89.5	82.2	86.7	91.7
		86.1	81.8	89.8	88.2	88.9	83.2	90.2
		86.4	61.9	86	87.4	92.9	76.6	80
		86.6	90	95.6	88.3	91.3	87.2	91.9
		91.3	88.5	92.7	87.5	86.1	92.2	92
		88.7	72.7	93.9	87		85.7	93
		85.7	79.1	94.6	91.2		92.1	90.1
Extravascular		Kidney	Bladder	Liver	Lung	Peritoneal	Spleen
	IgM+IgD-	29.8	39.5	11.1	40.2	50	14.1
		30.1	48	10.7	37.8	30.2	13
		18.1	51.6	14.6	33	33	24.6
		18.7	29.3	6.63	39.1	31.3	14.9
		17.1	48	12.3	30.1	41	8.9
		43	35.8	14.9	36.9	39.4	13.1
		28.2	35.5	10.2	26.6	31.9	16.9
	DN	15	22.9	5.8	14.9	8.36	4.68
		18.3	28.7	5.1	11.3	7.1	4.34
		9.82	13.4	6.5	12.6	7.62	6.12
		11.2	11.9	12.67	16.2	9.29	4.62
		5.8	3.9	1.1	3.6	2.5	1.1
		5.48	14.2	7.2	8.34	8.52	3.91
		7.44	9.29	5.6	12.8	5.3	7.91
	Naïve	55	37.1	83.1	44.9	41.5	81
		51.6	23	84.2	50.8	62.5	82.4
		72.2	34.6	78.9	54.3	59	69.1
		69.9	59	80.7	44.8	59	80.4
		77.1	48.1	86.6	66.3	56.5	90
		51	49.1	77.9	54.1	51.6	83
		64.2	55	84.2	60.6	64.1	75.8

## Sheet: Figure 1e
Figure 1e
		Kidney	Spleen
	Switched memory	28	23.6
		18	22.7
		55.1	34.1
		39.2	38.6
		13.9	36.2
		60.4	32.5
		18.7	29.1
		51.7	53.9
		18.3	15.5
		54	13.1
	Naïve	50.7	53.3
		39.6	41
		13.1	42.9
		39.5	31.6
		12.3	26.5
		20.4	56.9
		35.1	55.8
		26.9	28.7
		21	63.3
		19.7	49.2
	DN	13	13.8
		35.8	13.1
		26	8.18
		13.7	4.57
		73.2	29.7
		16.9	4.5
		42.5	8.17
		12.7	4.55
		58.3	13.8
		21.3	13.6
	CD27+IgD+	8.3	9.3
		6.61	23.2
		5.75	14.7
		7.67	25.1
		0.62	7.72
		2.41	6.08
		3.73	6.88
		8.61	12.9
		2	7.42
		4.9	24.1

## Sheet: Figure 1f
Figure 1f
	Extravascular B-1a B cells (%)
	Kidney	Bladder	Liver	Lung	Peritoneal	Spleen	Blood+
	62	63	38	21	61	15	7
	60	60	28	30	70	17	13
	49	72	20	43	71	14	7
	66	67	31	59	77	13	11
	70	65	39	56	76	15	14
	73	67	41	55	78	15	12
	35.1	50.7	30	36.8	86.4	11.8	8.48
	40.1	39.9	21	57	64.5	8.29	13.8
	30.8	37.8	23.2	55.1	52.4	8.8	10.2
	14	52	16	44	72	2.1	7.3
	17	64	14	23	61	6.1	7.1
	13	60	15	33	33	6.7	13
	Extravascular CD9+ B cells (%)
	Kidney	Bladder	Liver	Lung	Peritoneal	Spleen	Blood+
	70	70	20	47	32.4	14	32
	64	39	12	30	36	17	38
	67	61	31	26	34	20	41
	43	73	15	51	46	21	3
	54	66	21	68	32	31	22
	46	51	23	59	37	31	23
	58	63	15	62	30	30	23
	19.4	48	26.5	61	77	13	16
	21.4	63	34.6	46	74	13	19
	19	74.5	28.1	49	68	18	23
	54.1	71.5	36.3	79.4	65	41	3
	62.5	71.4	33.5	77.2	53.3	36	10.2

## Sheet: Figure 2a
Figure 2a
	Host-derived	Donor-derived
	47	50.7
	49.1	50.5
	52.4	47.5
	50.4	49.6
	56.4	43.4
	44.2	55.6

## Sheet: Figure 2b
Figure 2b
Kidney	IgM+IgD-	DN(switched)	naive	B-1a
	78.5	63	60	66.7
	73.2	82.6	61.4	76.8
	72.4	60	56.8	73.7
	81.6	52.9	52	76.8
	74.7	44.9	45.5	71.6
	77.2	61.3	58.3	77.2
Liver	IgM+IgD-	DN(switched)	naive	B-1a
	82.1	56.1	56.8	75.4
	70.7	63.1	48.3	69.3
	71.8	62.9	55.1	65.8
	83.5	60.4	60	63.5
	78.5	68.6	65.9	75.4
	73.5	45	41.7	69.3
Lung	IgM+IgD-	DN	naive	B-1a
	79.1	71.7	57.1	79.2
	76.7	63.2	62.3	70.8
	68.2	69.6	64.2	80.9
	84	75	65.3	79.2
	76.3	64.1	54.7	80.9
	77.1	61.7	64.8	73.3
FRT	IgM+IgD-	DN	naive	B-1a
	87.5	71.7	62.5	74.8
	72	64.7	57	78.6
	61.5	73	54	54
	72	46.5	43.3	76.7
	66.7	60	56.4	78.6
	76.6	67.2	60	64.5
Fat	IgM+ IgD-	DN(switched)	naive	B-1a
	87.5	71.7	62.5	74.8
	72	64.7	57	78.6
	61.5	73	54	54
	72	46.5	43.3	76.7
	66.7	60	56.4	78.6
	76.6	67.2	60	64.5
Spleen	IgM+IgD-	DN	naive	B-1a
	74.7	58.5	53.5	60.8
	81.8	69.8	61.3	51.2
	72.1	70.2	61.6	59.9
	74.1	55.6	47.1	71
Blood	IgM+IgD-	DN	naive	B-1a
	51.1	44.5	44.8	51
	58	46	45.5	63
	44	50	46	40.5
	48	52	54	40.6
	53.5	54.5	61.2	53.5
	42.5	54	52.6	53

## Sheet: Figure 2c
Figure 2c
	Day 7	Day 28
Control	58.4	41.7
	48.4	56.9
	49.6	42.8
	41.1	35
	58.3	51.7
Depleted	0.94	0.24
	1.2	0.89
	1.02	0.75
	0.3	0.29
	0.78	4.35

## Sheet: Figure 2d
Figure 2d
Kidney	Controls	Depleted
	3124.28	918.802
	2612.83	219.793
	2156.58	161.487
	3909.02	155.36
	4231.84	72.9589
	3574.64	365.864
	2660.15	484.723
	3460.6	91.0199
	1988.64	125.994
	3309.7
Bladder	Controls	Depleted
	673.364	503.113
	407.298	183.908
	239.792	416.971
	380.483	245.637
	306.185	85.0073
Liver	Controls	Depleted
	140311	9409.67
	149475	624.071
	117236	1086.61
	127588	2209.75
	172176	628.85
Lung	Controls	Depleted
	5042.22	877.365
	3070.42	1637.44
	1743.95	2594.1
	931.594	2528.36
	3004.25	6556.27
Peritoneal	Controls	Depleted
	678541	134269
	581110	95753.7
	602600	118636
	526293	262851
	483255	133411
Spleen	Controls	Depleted
	3384844	54450.3
	4587852	5256.67
	3996224	3277.07
	6158196	2187.15
	6437566	2594.97

## Sheet: Figure 2e
Figure 2e
Kidney	naive	IgM+ IgD-	DN	B-1a		X - no cells in DN gate
	5.71	17.7	28.6	11.5
	3.51	18.2	21.1	20
	3.85	31.2	20	37.5
	7.02	19.3	20	21.9
	0	36.4	23.9	37.5
	4.46	23.1	X	33.3
	6.21	26.7	X	33.35
	3.55	18.9	18.8	26.2
Bladder	naive	IgM+ IgD-	DN	B-1a
	9.52	19.7	36.4	33.8
	12.8	30.4	12.5	37.5
	1.37	16.8	37.5	22.7
	13.2	32.3	30	38.5
	6.25	23.4	25	18.2
Liver	naive	IgM+ IgD-	DN	B-1a		X - no cells in DN gate
	5.67	16.1	12.7	24.5
	10.5	33	X	33.3
	5.71	25	X	33.3
	0	12.5	X	8.33
	12	14.3	X	20
Lung	naive	IgM+ IgD-	DN	B-1a
	9.84	24.4	21.6	23.8
	13.5	32.5	21.1	30.5
	4.35	28.6	24.6	28.3
	12	26	10.6	32.3
	12.6	30	19.8	31
Peritoneal	naive	IgM+ IgD-	DN	B-1a
	9.83	26.3	17.9	19.5
	14	30.6	22.6	28.7
	20.4	37.4	29.2	35.7
	15.1	38.2	18.2	34.2
	16.6	34.7	20.6	32.8
Spleen	naive	IgM+ IgD-	DN	B-1a
	11.6	34.8	43.8	34.5
	14.4	46.5	46.7	41.7
	18.1	40.9	71.4	44.4
	27.5	35.7	41.7	34.8
	13.5	40	36.4	45.9

[truncated: 48 more sheets: Figure 3a, Figure 3b, Figure 3c, Figure 3d, Figure 3e, Figure 4b, Figure 4c, Figure 4d, Figure 4e, Figure 4f, Figure 4g, Figure 4l, Figure 5a, Figure 5b, Figure 5c, Figure 5e, Figure 5f, Figure 6a, Figure 6b, Figure 6c …]
